# Supplementary material for: Database Analysis of Application Areas and Global Trends in Ketogenic Diets from 2019 to 2024
Source: Nutrients. 2025 Apr 27;17(9):1478. doi: 10.3390/nu17091478 (PMC12073691; doi:10.3390/nu17091478)
Supplement: Supplementary file 1 [file nutrients-17-01478-s001.zip]

Archive with 1 entries (1 files):
- nutrients-3591780-supplementary.pdf
